# Supplementary material for: Genetic association of serum lipids and lipid-modifying targets with endometriosis: Trans-ethnic Mendelian-randomization and mediation analysis
Source: PLoS One. 2024 May 31;19(5):e0301752. doi: 10.1371/journal.pone.0301752 (PMC11142702; doi:10.1371/journal.pone.0301752)
Supplement: S1 Table — (XLSX) [file pone.0301752.s001.xlsx]

## Sheet: Sheet1
S1-Table. Power calculations for univariable Mendelian randomization analyses(Discovery dataset)
Ancestry	Exposure	Outcome	Proportion of variance in the exposure explained by the instrument (R2)	F-statistic	Power-statistic
EUR	HDL-C	EMS	0.139158	372.257	0.06
EUR	LDL-C	EMS	0.0708876	233.181	0.19
EUR	TC	EMS	0.0712808	218.942	0.32
EUR	TG	EMS	0.0583315	166.888	0.97
EAS	HDL-C	EMS	0.0882009	167.025	0.06
EAS	LDL-C	EMS	0.0651419	121.845	0.05
EAS	TC	EMS	0.0652644	121.066	0.09
EAS	TG	EMS	0.0744196	174.914	0.57
