# Supplementary material for: Genetic association of serum lipids and lipid-modifying targets with endometriosis: Trans-ethnic Mendelian-randomization and mediation analysis
Source: PLoS One. 2024 May 31;19(5):e0301752. doi: 10.1371/journal.pone.0301752 (PMC11142702; doi:10.1371/journal.pone.0301752)
Supplement: S2 Table — (XLSX) [file pone.0301752.s002.xlsx]

## Sheet: Sheet1
S2-Table . Information of genetic instrumental variants associated with TG located within 100 kb windows from gene LPL, PPARA ,ANGPTL3 or APOC3.
SNP	Chr	Pos	Effect allele	Other allele	EAF	beta	se	p value	R2	F-statistic
LPL
rs10096561	8	19720833	T	C	0.218	-0.0432146	0.00165636	4.72e-150	0.000636728	797.65
rs10102717	8	19756813	T	C	0.385	-0.0365192	0.00142604	1.22e-144	0.000631551	789.457
rs10103634	8	19890612	A	G	0.325	-0.0550847	0.00145384	1e-200	0.00133131	1668.98
rs113831503	8	19825055	T	C	0.0324	-0.0358018	0.00386007	1.78e-20	8.03675e-05	100.513
rs117910839	8	19822741	A	T	0.0294	-0.156135	0.00409675	1e-200	0.00139129	1742.28
rs118045108	8	19913833	T	C	0.022	0.0467304	0.00490303	1.56e-21	9.39703e-05	117.128
rs11986182	8	19727447	T	A	0.165	-0.067605	0.00186638	1e-200	0.00125938	1578.55
rs11992311	8	19853146	T	C	0.0481	0.0695646	0.00319728	5.87e-105	0.000443142	555.047
rs1372343	8	19871320	T	C	0.447	-0.0628657	0.0013772	1e-200	0.00195385	2450.91
rs138966397	8	19910304	A	T	0.0122	-0.0798709	0.00676554	3.65e-32	0.000153757	191.774
rs140064750	8	19906156	C	T	0.0214	0.0474997	0.00500961	2.5e-21	9.44998e-05	117.855
rs141522237	8	19754432	A	G	0.0113	-0.0772027	0.00652668	2.77e-32	0.00013318	166.298
rs142084074	8	19768150	A	G	0.0142	-0.153024	0.00603459	7.37e-142	0.000655581	817.922
rs142288236	8	19845612	T	C	0.0158	0.0726375	0.00572095	6.16e-37	0.000164094	204.6
rs142565486	8	19918088	T	C	0.016	-0.131503	0.0055409	1.64e-124	0.000544523	679.941
rs144014029	8	19891915	C	T	0.0111	-0.0763725	0.00655817	2.42e-31	0.00012805	159.807
rs1441779	8	19729605	T	C	0.212	0.0250923	0.0016999	2.61e-49	0.000210365	263.426
rs144694210	8	19762011	T	G	0.0173	-0.0561217	0.00540949	3.23e-25	0.000107092	133.443
rs148048657	8	19774005	A	G	0.0237	0.0322721	0.00485566	3.01e-11	4.81966e-05	59.6997
rs148383135	8	19738408	A	G	0.012	-0.0746538	0.00646732	7.99e-31	0.000132151	164.678
rs148681769	8	19835621	A	T	0.0134	0.0571283	0.00632457	1.67e-19	8.62936e-05	105.006
rs1569213	8	19870735	G	A	0.291	0.0549236	0.00153992	1e-200	0.00124476	1544.65
rs17091651	8	19749883	T	A	0.105	0.0129204	0.00226778	1.22e-08	3.13758e-05	39.2819
rs184171396	8	19788346	G	A	0.0295	-0.0543886	0.00411625	7.37e-40	0.00016938	211.855
rs187544997	8	19890641	G	C	0.0138	0.0633807	0.00624086	3.12e-24	0.000109342	136.105
rs248	8	19810826	A	G	0.0729	-0.0207333	0.00265421	5.65e-15	5.8106e-05	72.7496
rs270	8	19813676	A	C	0.164	0.022748	0.00185699	1.68e-34	0.000141895	177.673
rs276	8	19814289	C	T	0.0177	0.17613	0.00536165	1e-200	0.00107873	1347.73
rs283	8	19815098	T	C	0.204	0.0461157	0.00172721	4.77e-157	0.00069067	865.295
rs285	8	19815189	T	C	0.479	-0.0528119	0.00139275	1e-200	0.00139209	1730.08
rs286	8	19815256	T	A	0.082	-0.171272	0.00250563	1e-200	0.00441631	5553.48
rs28765179	8	19836733	T	C	0.154	0.015392	0.00195414	3.36e-15	6.17321e-05	75.4611
rs301	8	19816934	C	T	0.247	-0.11223	0.00161229	1e-200	0.00468533	5863.07
rs308	8	19817476	G	T	0.0223	-0.154745	0.00469697	1e-200	0.00104418	1307.17
rs316	8	19818436	A	C	0.127	-0.0400932	0.00205627	1.14e-84	0.000356442	446.414
rs326	8	19819439	G	A	0.293	-0.106087	0.00150034	1e-200	0.00466274	5864.96
rs34356624	8	19903935	C	G	0.0168	0.20926	0.00539519	1e-200	0.00144662	1809.36
rs34761945	8	19778142	T	C	0.087	0.0300434	0.00254042	2.86e-32	0.00014339	179.528
rs35014088	8	19918553	A	G	0.0874	-0.0387163	0.00245992	8.19e-56	0.000239117	299.414
rs3898938	8	19749390	T	C	0.478	-0.0282692	0.00138735	2.71e-92	0.0003988	498.434
rs3988301	8	19770379	G	T	0.15	-0.0867474	0.00195627	1e-200	0.0019189	2406.9
rs4244456	8	19710468	T	C	0.448	-0.0303937	0.00139109	7.97e-106	0.000456893	572.277
rs4557718	8	19890654	C	T	0.128	0.0514184	0.00208055	7.59e-135	0.000590192	723.191
rs4922108	8	19710388	C	T	0.153	0.0207552	0.00189109	5.03e-28	0.00011165	139.796
rs56373382	8	19717573	A	T	0.0673	0.0199032	0.00278968	9.71e-13	4.97316e-05	62.0998
rs57077102	8	19719603	A	G	0.451	0.0161009	0.00139298	6.68e-31	0.000128375	160.637
rs7011846	8	19785656	A	G	0.0236	0.130942	0.00467632	1.58e-172	0.000790183	963.588
rs73208821	8	19888313	C	G	0.0763	0.0445061	0.00267596	4.1e-62	0.000279206	349.21
rs74441678	8	19863114	G	A	0.0132	0.143244	0.00625823	5.99e-116	0.000534547	666.355
rs74444445	8	19852491	C	T	0.022	0.0727659	0.0048438	5.23e-51	0.000227849	283.997
rs75218485	8	19777695	T	C	0.0204	-0.162459	0.00494932	1e-200	0.00105486	1317.84
rs77312736	8	19714837	A	G	0.098	0.0141832	0.00234516	1.47e-09	3.5564e-05	44.5004
rs77498839	8	19762340	G	A	0.0261	-0.029302	0.00435477	1.71e-11	4.36495e-05	54.5876
rs7822518	8	19748856	T	C	0.468	-0.0257457	0.00137185	1.4e-78	0.000330063	412.489
rs9644636	8	19824896	G	T	0.276	0.0432029	0.00157554	1.54e-165	0.000745939	930.365
PPARA
rs4253705	22	46593935	C	T	0.219	0.015747	0.00169375	1.44e-20	8.48244e-05	105.764
rs4253766	22	46623905	T	C	0.107	0.0225365	0.00221573	2.67e-24	9.70595e-05	121.565
rs6007662	22	46621045	G	A	0.248	0.0130618	0.00169402	1.25e-14	6.36364e-05	78.6775
rs6008729	22	46727428	G	C	0.106	0.021881	0.0022307	1.03e-22	9.07419e-05	113.654
rs74577913	22	46534310	T	C	0.0535	0.0219641	0.00372243	3.62e-09	4.88575e-05	41.5892
ANGPTL3
rs10789120	1	63101123	A	G	0.335	-0.0706739	0.00145548	1e-200	0.00222543	2786.52
rs112548469	1	63121468	C	T	0.0154	-0.0666543	0.00603865	2.51e-28	0.000134731	167.81
rs114368431	1	63010830	T	A	0.0169	-0.0580446	0.00548868	3.88e-26	0.000111954	139.596
rs115436978	1	63129802	A	G	0.0379	0.0322211	0.00380394	2.44e-17	7.57129e-05	94.3823
rs1168018	1	63001120	A	C	0.337	-0.0704301	0.00145179	1e-200	0.00221661	2775.45
rs12030293	1	63051688	T	C	0.127	-0.0529877	0.00208225	7.56e-143	0.000622584	779.942
rs12749263	1	63028198	C	T	0.257	0.0368569	0.00162796	1.75e-113	0.000518788	646.68
rs138783696	1	62991248	C	T	0.02	-0.0537867	0.00520321	4.78e-25	0.000113406	141.337
rs148303184	1	63033103	T	C	0.0101	-0.0503818	0.00707717	1.09e-12	5.07563e-05	63.2215
rs148662400	1	63028087	C	T	0.0263	-0.0549643	0.0044504	4.85e-35	0.000154729	193.445
rs17388017	1	63132397	T	A	0.0269	-0.0540587	0.00440424	1.25e-34	0.000152993	191.353
rs34693359	1	63158722	C	T	0.258	0.0337616	0.00162227	3.42e-96	0.000436415	543.842
rs35285100	1	63069157	C	T	0.0637	0.0231237	0.00285332	5.31e-16	6.37821e-05	79.6462
rs41290148	1	63102007	G	T	0.0435	-0.0502144	0.00346718	1.56e-47	0.000209827	262.738
rs4915846	1	63073113	T	C	0.0642	0.0222254	0.0029205	2.74e-14	5.93536e-05	74.2749
rs61775882	1	62974656	C	T	0.0992	0.0244881	0.00243837	9.88e-24	0.000107172	133.828
rs61775912	1	63010311	G	A	0.015	-0.0630133	0.00608691	4.09e-25	0.000117333	146.169
rs61775945	1	63105389	T	C	0.0723	0.0227464	0.0027827	2.98e-16	6.94067e-05	86.8901
rs7419069	1	63092120	G	C	0.0617	0.0285922	0.00298435	9.64e-22	9.46568e-05	117.115
rs74716393	1	63130601	C	T	0.0405	-0.0447048	0.00354725	2.04e-36	0.000155324	194.269
rs78287364	1	62999359	G	A	0.0421	-0.0456813	0.00344357	3.66e-40	0.00016831	210.082
rs78942743	1	63095677	T	C	0.0241	0.0308138	0.00472456	6.94e-11	4.46625e-05	55.586
rs79151558	1	63060802	G	A	0.0215	-0.0413248	0.00488441	2.66e-17	7.1854e-05	89.527
rs79152165	1	63092886	A	G	0.0407	0.0348081	0.00370101	5.2e-21	9.46105e-05	118.072
APOC3
rs10466588	11	116610249	G	A	0.0776	0.193004	0.00253537	1e-200	0.00533266	6714.36
rs10790164	11	116699389	A	G	0.0316	0.231157	0.00486098	1e-200	0.00327029	2771.82
rs111732554	11	116649131	C	G	0.0169	-0.0606093	0.00564346	6.62e-27	0.000122065	148.492
rs11216122	11	116609540	T	G	0.0493	-0.0361034	0.0031992	1.55e-29	0.000122185	152.659
rs11216164	11	116734545	A	G	0.333	-0.0202651	0.00148369	1.79e-42	0.000182431	227.036
rs11216183	11	116781545	A	C	0.0942	-0.0488103	0.00234136	1.62e-96	0.000406571	509.389
rs112701434	11	116797442	C	T	0.0403	-0.0392219	0.00357992	6.21e-28	0.000118995	148.466
rs113271699	11	116650571	A	C	0.0144	-0.0496836	0.00578719	9.08e-18	7.00679e-05	87.6233
rs12721031	11	116704505	T	C	0.0251	-0.0487763	0.00450361	2.47e-27	0.000116434	145.49
rs12721041	11	116693871	T	C	0.0149	0.185587	0.00566967	1e-200	0.00101109	1261.79
rs12721090	11	116700775	T	C	0.0332	-0.03176	0.00383607	1.24e-16	6.47539e-05	80.9933
rs140575350	11	116646820	G	C	0.035	-0.0670963	0.00373153	2.75e-72	0.000304104	380.54
rs146092979	11	116749084	A	C	0.016	-0.0467513	0.00557124	4.8e-17	6.88228e-05	85.8121
rs1473177	11	116759332	C	T	0.108	0.0684267	0.00220024	1e-200	0.000902131	1130.85
rs149070287	11	116733969	C	T	0.0101	0.161804	0.00696075	1.59e-119	0.000523505	651.93
rs149137426	11	116682668	A	T	0.0151	0.10815	0.00571551	7.49e-80	0.000347898	435.241
rs150233369	11	116629555	A	G	0.0232	-0.0493255	0.00470822	1.11e-25	0.000110272	137.503
rs1729408	11	116674818	G	A	0.338	-0.0480937	0.00147411	1e-200	0.0010351	1284.19
rs1893460	11	116603677	A	G	0.188	-0.0639546	0.00175383	1e-200	0.00124878	1565.92
rs3087611	11	116645336	T	A	0.0176	-0.0668081	0.00540019	3.73e-35	0.000154344	192.435
rs3135507	11	116661488	T	C	0.0262	0.0805674	0.00425164	4.44e-80	0.000331222	414.494
rs34144542	11	116774447	G	A	0.0704	-0.0389285	0.0027461	1.29e-45	0.000198351	246.981
rs35412484	11	116669428	C	T	0.162	-0.0421203	0.00188244	6.84e-111	0.000481695	600.539
rs5070	11	116708020	A	G	0.314	0.0594236	0.00151137	1e-200	0.00152125	1881.68
rs5132	11	116702778	T	C	0.016	0.0477138	0.00543866	1.74e-18	7.16858e-05	89.5601
rs545274	11	116730833	T	C	0.212	-0.0393473	0.0016701	9.95e-123	0.000517276	648.172
rs595137	11	116771356	C	T	0.023	0.0930459	0.0046766	4.4e-88	0.000389087	484.757
rs6589570	11	116675294	A	T	0.133	0.0960784	0.00204592	1e-200	0.00212889	2641.58
rs7118999	11	116645275	C	T	0.256	0.129782	0.00157737	1e-200	0.00641611	8006.78
rs7124741	11	116752219	A	T	0.11	0.105808	0.00221274	1e-200	0.00219205	2729.81
rs73023056	11	116752191	A	G	0.0307	-0.0295763	0.00402236	1.94e-13	5.20612e-05	64.916
rs74773964	11	116649759	C	T	0.0184	-0.0437056	0.0051271	1.54e-17	6.90012e-05	85.9849
rs75318540	11	116683862	T	C	0.0215	-0.0441095	0.00471993	9.16e-21	8.18641e-05	102.287
rs75542613	11	116679155	A	G	0.0674	-0.0594182	0.0027629	1.38e-102	0.000443838	556.092
rs75919952	11	116667545	T	C	0.0515	-0.0920244	0.00313319	1.3e-189	0.000827333	1036.97
rs79112951	11	116621972	T	C	0.0383	-0.0244374	0.0036365	1.82e-11	4.39925e-05	55.0353
rs79175883	11	116777394	C	T	0.0671	-0.0248932	0.00277248	2.74e-19	7.75799e-05	96.9594
rs79610135	11	116635951	C	T	0.0313	-0.0359107	0.00409415	1.77e-18	7.82008e-05	97.6295
