# Supplementary material for: Genetic association of serum lipids and lipid-modifying targets with endometriosis: Trans-ethnic Mendelian-randomization and mediation analysis
Source: PLoS One. 2024 May 31;19(5):e0301752. doi: 10.1371/journal.pone.0301752 (PMC11142702; doi:10.1371/journal.pone.0301752)
Supplement: S3 Table — (XLSX) [file pone.0301752.s003.xlsx]

## Sheet: Sheet1
S3-Table. Summary of MR analysis results
Discovery dataset	Methods		SNPs	HDL-C on EMS (EUR)						SNPs	HDL-C on EMS (EAS)
				OR	or_lci95	or_uci95	P-value	FDR-P			OR	or_lci95	or_uci95	P-value	FDR-P
	IVW		455	1.00423	0.980348	1.0287	0.73097	0.73		59	0.966297	0.743493	1.25587	0.797665	0.92
	MR Egger		455	1.01135	0.981915	1.04168	0.454172			59	0.784066	0.510414	1.20443	0.271358
	Weighted median		455	1.02703	0.986707	1.069	0.191845			59	1.00921	0.688847	1.47856	0.962481
	CML		455	1.00537	0.9792	1.03225	0.690445			59	1.02323	0.751507	1.39321	0.884032
	Methods		SNPs	LDL-C on EMS (EUR)						SNPs	LDL-C on EMS (EAS)
				OR	or_lci95	or_uci95	P-value	FDR-P			OR	or_lci95	or_uci95	P-value	FDR-P
	IVW		371	1.02754	0.962951	1.09645	0.412131	0.64		41	0.9774	0.723784	1.31988	0.881438	0.92
	MR Egger		371	1.05092	0.950521	1.16191	0.332965			41	0.613731	0.370413	1.01688	0.0655185
	Weighted median		371	1.03075	0.931032	1.14115	0.559607			41	0.83547	0.526801	1.325	0.444871
	CML		371	1.03095	0.963661	1.10294	0.376066			41	0.968553	0.688705	1.36212	0.854281
	Methods		SNPs	TC on EMS (EUR)						SNPs	TC on EMS (EAS)
				OR	or_lci95	or_uci95	P-value	FDR-P			OR	or_lci95	or_uci95	P-value	FDR-P
	IVW		426	1.03873	0.973631	1.10819	0.249828	0.6		74	1.08662	0.809424	1.45874	0.580363	0.92
	MR Egger		426	1.05083	0.949767	1.16265	0.337073			74	0.747086	0.418657	1.33316	0.327043
	Weighted median		426	1.05213	0.954519	1.15973	0.30631			74	1.04554	0.669479	1.63285	0.84476
	CML		426	1.0378	0.972277	1.10775	0.2648			74	1.08135	0.800537	1.46066	0.610195
	Methods		SNPs	TG on EMS (EUR)						SNPs	TG on EMS (EAS)
				OR	or_lci95	or_uci95	P-value	FDR-P			OR	or_lci95	or_uci95	P-value	FDR-P
	IVW		434	1.11199	1.0325	1.1976	0.00502747	0.03		35	1.28926	0.990146	1.67874	0.0592313	0.48
	MR Egger		434	1.06731	0.945147	1.20526	0.29415			35	1.40229	0.931399	2.11126	0.114842
	Weighted median		434	1.10423	0.985516	1.23724	0.0875296			35	1.12259	0.766157	1.64485	0.552963
	CML		434	1.1059	1.0218	1.19693	0.012618			35	1.25276	0.936596	1.67564	0.128867
Replication dataset	Methods		SNPs	HDL-C on EMS (EUR-Sakaue S)						SNPs	HDL-C on EMS (EUR-FinnGen)						SNPs	HDL-C on EMS (EAS-Sakaue S)
				OR	or_lci95	or_uci95	P-value	FDR-P			OR	or_lci95	or_uci95	P-value	FDR-P			OR	or_lci95	or_uci95	P-value	FDR-P
	IVW		488	0.991775	0.951937	1.03328	0.692949	0.73		460	1.00661	0.979159	1.03482	0.640588	0.73		60	0.991924	0.848592	1.15947	0.918888	0.92
	MR Egger		488	0.995961	0.946512	1.04799	0.876294			460	1.01766	0.983546	1.05297	0.314739			60	0.918689	0.713121	1.18351	0.514264
	Weighted median		488	1.00834	0.946136	1.07463	0.798294			460	1.00817	0.968476	1.0495	0.691282			60	1.0316	0.815136	1.30554	0.795711
	CML		488	0.994463	0.953844	1.03681	0.794115			460	1.00875	0.982104	1.03613	0.523445			60	0.998238	0.841665	1.18394	0.983834
	Methods		SNPs	LDL-C on EMS (EUR-Sakaue S)						SNPs	LDL-C on EMS (EUR-FinnGen)						SNPs	LDL-C on EMS (EAS-Sakaue S)
				OR	or_lci95	or_uci95	P-value	FDR-P			OR	or_lci95	or_uci95	P-value	FDR-P			OR	or_lci95	or_uci95	P-value	FDR-P
	IVW		395	1.04699	0.948229	1.15605	0.363651	0.65		359	1.05076	0.975613	1.13169	0.190933	0.57		44	1.08294	0.899558	1.30369	0.399941	0.92
	MR Egger		395	1.14923	0.986785	1.33841	0.0743996			359	1.02681	0.916618	1.15024	0.648139			44	1.04121	0.765171	1.41683	0.798478
	Weighted median		395	1.06137	0.914165	1.23228	0.434286			359	1.09658	0.985	1.22081	0.0921891			44	1.146	0.864201	1.51969	0.343938
	CML		395	1.03536	0.930028	1.15261	0.525574			359	1.07497	0.995211	1.16112	0.0660698			44	1.07817	0.894362	1.29976	0.429949
	Methods		SNPs	TC on EMS (EUR-Sakaue S)						SNPs	TC on EMS (EUR-FinnGen)						SNPs	TC on EMS (EAS-Sakaue S)
				OR	or_lci95	or_uci95	P-value	FDR-P			OR	or_lci95	or_uci95	P-value	FDR-P			OR	or_lci95	or_uci95	P-value	FDR-P
	IVW		458	1.02021	0.92963	1.11962	0.673164	0.73		401	1.02878	0.958448	1.10427	0.432269	0.65		78	1.01211	0.848169	1.20774	0.89378	0.92
	MR Egger		458	1.06893	0.925824	1.23415	0.363844			401	1.0665	0.957999	1.18728	0.240249			78	1.09874	0.797208	1.51432	0.566783
	Weighted median		458	0.984337	0.847988	1.14261	0.835603			401	1.10411	0.993074	1.22757	0.0670296			78	1.09976	0.833711	1.45072	0.500969
	CML		458	1.0031	0.900241	1.1177	0.955332			401	1.04936	0.977712	1.12625	0.181783			78	1.01809	0.843138	1.22934	0.852176
	Methods		SNPs	TG on EMS (EUR-Sakaue S)						SNPs	TG on EMS (EUR-FinnGen)						SNPs	TG on EMS (EAS-Sakaue S)
				OR	or_lci95	or_uci95	P-value	FDR-P			OR	or_lci95	or_uci95	P-value	FDR-P			OR	or_lci95	or_uci95	P-value	FDR-P
	IVW		457	1.1348	1.01623	1.26719	0.0247049	0.08		411	1.14903	1.06443	1.24035	0.000370272	0.00444		36	1.06024	0.898987	1.25041	0.48712	0.92
	MR Egger		457	1.18306	0.986241	1.41915	0.0708377			411	1.2487	1.10718	1.40831	0.000332649			36	1.05671	0.820813	1.36039	0.67139
	Weighted median		457	1.06074	0.888242	1.26673	0.514932			411	1.1968	1.05876	1.35285	0.00406363			36	1.09809	0.868473	1.38841	0.434346
	CML		457	1.12641	0.994392	1.27595	0.0612643			411	1.1506	1.07128	1.2358	0.00011858			36	1.05332	0.881911	1.25805	0.566463
