# Supplementary material for: Genetic association of serum lipids and lipid-modifying targets with endometriosis: Trans-ethnic Mendelian-randomization and mediation analysis
Source: PLoS One. 2024 May 31;19(5):e0301752. doi: 10.1371/journal.pone.0301752 (PMC11142702; doi:10.1371/journal.pone.0301752)
Supplement: S4 Table — (XLSX) [file pone.0301752.s004.xlsx]

## Sheet: Sheet1
S4-Table. Summary of sensitivity results
Phenotype	Ancestry		MR-Egger intercept				MR-PRESSO			Cochrane’s Q				Steiger_test
			Intercept	SE	Pval		RSSobs	Pval		Q	Q_df	Q_pval		Direction	Pval
HDL-C on EMS	EUR		-0.000673281	0.0008317	0.418639		489.905	0.139		485.787	454	0.146119		TRUE	0
LDL-C on EMS	EUR		-0.000759546	0.00131854	0.564932		431.053	0.007		428.532	370	0.019139		TRUE	0
TC on EMS	EUR		-0.000356466	0.00121913	0.770128		497.691	0.007		495.315	425	0.0103651		TRUE	0
TG on EMS	EUR		0.00104038	0.00124616	0.404253		547.079	<0.001		544.4	433	0.000212134		TRUE	0
HDL-C on EMS	EAS		0.0171803	0.0142916	0.234284		67.2703	0.25		64.7959	58	0.251663		TRUE	0
LDL-C on EMS	EAS		0.0391269	0.0174109	0.05		38.9238	0.611		36.8448	40	0.613084		TRUE	0
TC on EMS	EAS		0.0217636	0.0147794	0.145226		66.1785	0.744		64.1497	73	0.760701		TRUE	0
TG on EMS	EAS		-0.00906985	0.0172152	0.601821		28.0276	0.809		25.5719	34	0.850496		TRUE	0
