# Supplementary material for: Genetic association of serum lipids and lipid-modifying targets with endometriosis: Trans-ethnic Mendelian-randomization and mediation analysis
Source: PLoS One. 2024 May 31;19(5):e0301752. doi: 10.1371/journal.pone.0301752 (PMC11142702; doi:10.1371/journal.pone.0301752)
Supplement: S5 Table — (XLSX) [file pone.0301752.s005.xlsx]

## Sheet: Sheet1
S5-Table. MR association between TG mediated by gene PPARA, LPL, ANGPTL3 or APOC3 and EMS(EUR).
Exposure	Targets	Method	SNPs	P value	OR(95%CI)	MR-Egger intercept				MR-PRESSO			Cochrane’s Q				Steiger_test
						Intercept	SE	Pval		RSSobs	Pval		Q	Q_df	Q_pval		Direction	Pval
TG	LPL					-0.00194314	0.00446977	0.665524		56.3333	0.459		54.2814	54	0.463661		TRUE	0
		IVW	55	0.100057	1.070 (0.987, 1.160)
		MR Egger	55	0.205451	1.098 (0.952, 1.268)
		Weighted median	55	0.372787	1.055 (0.938, 1.186)
		CML	55	0.294701	1.073 (0.942, 1.222)
TG	PPARA					-0.00119946	0.0341548	0.974191		0.563076	0.987		0.368145	4	0.985001		TRUE	6.13723e-22
		IVW	5	0.572513	1.266 (0.558, 2.876)
		MR Egger	5	0.883709	1.351 (0.033, 55.110)
		Weighted median	5	0.594751	1.294 (0.501, 3.345)
		CML	5	0.617723	1.415 (0.402, 4.979)
TG	ANGPTL3					0.00441596	0.0126442	0.730224		13.1882	0.969		12.6807	23	0.958578		TRUE	0
		IVW	24	0.011752	0.798 (0.670, 0.951)
		MR Egger	24	0.235169	0.735 (0.448, 1.205)
		Weighted median	24	0.122241	0.838 (0.670, 1.049)
		CML	24	0.11726	0.835 (0.672, 1.038)
TG	APOC3					0.000213825	0.0074418	0.977236		47.6066	0.182		45.2239	37	0.166172		TRUE	0
		IVW	38	0.139226	1.077 (0.976, 1.189)
		MR Egger	38	0.449264	1.075 (0.893, 1.293)
		Weighted median	38	0.284144	1.079 (0.939, 1.241)
		CML	38	0.102678	1.111 (0.982, 1.257)
